# Supplementary material for: Determination of the Roles of H. pylori Outer Membrane Virulence Factors and Pyroptosis-Associated NLRP3, ASC, Caspase-1, Gasdermin D, IL-1β, and IL-18 in Ulcer and Gastritis Pathogenesis
Source: Biology (Basel). 2025 May 30;14(6):634. doi: 10.3390/biology14060634 (PMC12189653; doi:10.3390/biology14060634)
Supplement: Supplementary file 1 [file biology-14-00634-s001.zip]

Archive with 1 entries (1 files):
- biology-3610212-supplementary.pdf
